# Supplementary material for: Altered synthesis of genes associated with short-chain fatty acids in the gut of patients with atrial fibrillation
Source: BMC Genomics. 2021 Aug 31;22:634. doi: 10.1186/s12864-021-07944-0 (PMC8406843; doi:10.1186/s12864-021-07944-0)
Supplement: Supplementary file 1 — Additional file 1: Supplementary Table S1. The list of SCFA-related KOs. [file 12864_2021_7944_MOESM1_ESM.xlsx]

## Sheet: Table S1
Supplementary Table S1. The list of SCFA-related KOs
COMPOUND	KO
Acetate	K01067
Acetate	K01905
Acetate	K22224
Acetate	K24012
Acetate	K01895
Acetate	K01913
Acetate	K00925
Acetate	K01895
Acetate	K01913
Acetate	K01512
Acetate	K19670
Acetate	K00467
Acetate	K01643
Acetate	K01644
Acetate	K01646
Acetate	K01437
Acetate	K01438
Acetate	K14677
Acetate	K00128
Acetate	K00149
Acetate	K14085
Acetate	K00129
Acetate	K00138
Acetate	K01738
Acetate	K10150
Acetate	K13034
Acetate	K17069
Acetate	K01026
Acetate	K01049
Acetate	K01034
Acetate	K01035
Acetate	K19709
Acetate	K01740
Acetate	K01034
Acetate	K01035
Acetate	K19709
Acetate	K18614
Acetate	K01739
Acetate	K01740
Acetate	K01443
Acetate	K01452
Acetate	K05823
Acetate	K01060
Acetate	K12339
Acetate	K22846
Acetate	K00156
Acetate	K01739
Acetate	K01738
Acetate	K10150
Acetate	K13034
Acetate	K01039
Acetate	K01040
Acetate	K01910
Acetate	K01062
Acetate	K16794
Acetate	K16795
Acetate	K02535
Acetate	K16363
Acetate	K01742
Acetate	K01738
Acetate	K01740
Acetate	K10150
Acetate	K13034
Acetate	K17069
Acetate	K01739
Acetate	K10702
Acetate	K02079
Acetate	K02228
Acetate	K18122
Acetate	K01026
Acetate	K01039
Acetate	K01040
Acetate	K12636
Acetate	K21026
Acetate	K03434
Acetate	K21026
Acetate	K01034
Acetate	K01035
Acetate	K19709
Acetate	K01640
Acetate	K00512
Acetate	K00512
Acetate	K12915
Acetate	K12915
Acetate	K13551
Acetate	K17078
Acetate	K17078
Acetate	K13929
Acetate	K01438
Acetate	K15784
Acetate	K17056
Acetate	K17055
Acetate	K17055
Acetate	K17056
Acetate	K17216
Acetate	K18118
Acetate	K17648
Acetate	K17648
Acetate	K19725
Acetate	K14677
Acetate	K18288
Acetate	K18372
Acetate	K20583
Acetate	K22097
Acetate	K22097
Butyrate	K01896
Butyrate	K01913
Butyrate	K23756
Butyrate	K01034
Butyrate	K01035
Butyrate	K19709
Butyrate	K01034
Butyrate	K01035
Butyrate	K00929
propionate	K01905
propionate	K22224
propionate	K24012
propionate	K01895
propionate	K01908
propionate	K01026
propionate	K00925
propionate	K00932
propionate	K19697
propionate	K01895
propionate	K01908
propionate	K20454
propionate	K01026
propionate	K18092
propionate	K22214
Pyruvate	K01652
Pyruvate	K01653
Pyruvate	K11258
Pyruvate	K10218
Pyruvate	K00161
Pyruvate	K00162
Pyruvate	K00163
Pyruvate	K01568
Pyruvate	K01652
Pyruvate	K01653
Pyruvate	K11258
Pyruvate	K00101
Pyruvate	K00102
Pyruvate	K01007
Pyruvate	K00873
Pyruvate	K12406
Pyruvate	K07248
Pyruvate	K01006
Pyruvate	K00158
Pyruvate	K00161
Pyruvate	K00162
Pyruvate	K00163
Pyruvate	K00382
Pyruvate	K00627
Pyruvate	K00656
Pyruvate	K00027
Pyruvate	K00028
Pyruvate	K07246
Pyruvate	K00029
Pyruvate	K01003
Pyruvate	K01752
Pyruvate	K01754
Pyruvate	K17989
Pyruvate	K01753
Pyruvate	K20498
Pyruvate	K01652
Pyruvate	K01653
Pyruvate	K11258
Pyruvate	K08691
Pyruvate	K18292
Pyruvate	K00814
Pyruvate	K14260
Pyruvate	K14272
Pyruvate	K01958
Pyruvate	K01959
Pyruvate	K01960
Pyruvate	K10218
Pyruvate	K03416
Pyruvate	K17489
Pyruvate	K17490
Pyruvate	K00827
Pyruvate	K00830
Pyruvate	K14272
Pyruvate	K00259
Pyruvate	K19244
Pyruvate	K03417
Pyruvate	K00873
Pyruvate	K12406
Pyruvate	K01625
Pyruvate	K18123
Pyruvate	K18123
Pyruvate	K23233
Pyruvate	K00830
Pyruvate	K13290
Pyruvate	K01667
Pyruvate	K05821
Pyruvate	K00016
Pyruvate	K03777
Pyruvate	K03778
Pyruvate	K01668
Pyruvate	K01666
Pyruvate	K18365
Pyruvate	K00816
Pyruvate	K01758
Pyruvate	K01760
Pyruvate	K14155
Pyruvate	K17217
Pyruvate	K20021
Pyruvate	K22207
Pyruvate	K00822
Pyruvate	K03416
Pyruvate	K01656
Pyruvate	K01657
Pyruvate	K01658
Pyruvate	K13497
Pyruvate	K13501
Pyruvate	K13503
Pyruvate	K01656
Pyruvate	K01657
Pyruvate	K01658
Pyruvate	K13497
Pyruvate	K13501
Pyruvate	K13503
Pyruvate	K05878
Pyruvate	K05879
Pyruvate	K05881
Pyruvate	K01631
Pyruvate	K11395
Pyruvate	K01557
Pyruvate	K16164
Pyruvate	K16165
Pyruvate	K00873
Pyruvate	K12406
Pyruvate	K00824
Pyruvate	K00169
Pyruvate	K00170
Pyruvate	K00171
Pyruvate	K00172
Pyruvate	K00174
Pyruvate	K00175
Pyruvate	K00189
Pyruvate	K03737
Pyruvate	K00835
Pyruvate	K14260
Pyruvate	K00816
Pyruvate	K01760
Pyruvate	K14155
Pyruvate	K03181
Pyruvate	K18240
Pyruvate	K20454
Pyruvate	K02510
Pyruvate	K02510
Pyruvate	K00161
Pyruvate	K00162
Pyruvate	K00163
Pyruvate	K18608
Pyruvate	K22397
Pyruvate	K01639
Pyruvate	K00873
Pyruvate	K12406
Pyruvate	K05396
Pyruvate	K00827
Pyruvate	K12660
Pyruvate	K18339
Pyruvate	K00873
Pyruvate	K12406
Pyruvate	K00816
Pyruvate	K01758
Pyruvate	K01760
Pyruvate	K14155
Pyruvate	K17217
Pyruvate	K21623
Pyruvate	K01630
Pyruvate	K01252
Pyruvate	K01652
Pyruvate	K01653
Pyruvate	K01011
Pyruvate	K00156
Pyruvate	K01630
Pyruvate	K03430
Pyruvate	K09469
Pyruvate	K00822
Pyruvate	K01652
Pyruvate	K01653
Pyruvate	K11258
Pyruvate	K00816
Pyruvate	K01760
Pyruvate	K14155
Pyruvate	K14585
Pyruvate	K18365
Pyruvate	K02619
Pyruvate	K03342
Pyruvate	K18482
Pyruvate	K01625
Pyruvate	K11395
Pyruvate	K17463
Pyruvate	K01662
Pyruvate	K11946
Pyruvate	K11395
Pyruvate	K18127
Pyruvate	K01652
Pyruvate	K01653
Pyruvate	K11258
Pyruvate	K11819
Pyruvate	K11819
Pyruvate	K11819
Pyruvate	K11819
Pyruvate	K12256
Pyruvate	K05821
Pyruvate	K00816
Pyruvate	K01758
Pyruvate	K01714
Pyruvate	K16871
Pyruvate	K16903
Pyruvate	K18103
Pyruvate	K03851
Pyruvate	K04781
Pyruvate	K04782
Pyruvate	K09011
Pyruvate	K16845
Pyruvate	K16846
Pyruvate	K19669
Pyruvate	K12252
Pyruvate	K11819
Pyruvate	K08680
Pyruvate	K14759
Pyruvate	K11949
Pyruvate	K17950
Pyruvate	K18239
Pyruvate	K18240
Pyruvate	K11395
Pyruvate	K18127
Pyruvate	K18314
Pyruvate	K18336
Pyruvate	K03737
Pyruvate	K00827
Pyruvate	K18913
Pyruvate	K20247
Pyruvate	K19793
Pyruvate	K09022
Pyruvate	K21428
Pyruvate	K20758
Pyruvate	K20261
Pyruvate	K03777
Pyruvate	K21618
Pyruvate	K24276
Pyruvate	K01571
Pyruvate	K01573
Pyruvate	K20509
Pyruvate	K00816
Pyruvate	K01760
Pyruvate	K14155
Acetyl-CoA	K00161
Acetyl-CoA	K00162
Acetyl-CoA	K00163
Acetyl-CoA	K00382
Acetyl-CoA	K00627
Acetyl-CoA	K00656
Acetyl-CoA	K01067
Acetyl-CoA	K00132
Acetyl-CoA	K04021
Acetyl-CoA	K04072
Acetyl-CoA	K04073
Acetyl-CoA	K18366
Acetyl-CoA	K01905
Acetyl-CoA	K22224
Acetyl-CoA	K24012
Acetyl-CoA	K00625
Acetyl-CoA	K04020
Acetyl-CoA	K13788
Acetyl-CoA	K15024
Acetyl-CoA	K01578
Acetyl-CoA	K01895
Acetyl-CoA	K01913
Acetyl-CoA	K01895
Acetyl-CoA	K01913
Acetyl-CoA	K08691
Acetyl-CoA	K18292
Acetyl-CoA	K00626
Acetyl-CoA	K00632
Acetyl-CoA	K07508
Acetyl-CoA	K07509
Acetyl-CoA	K07513
Acetyl-CoA	K00618
Acetyl-CoA	K00619
Acetyl-CoA	K00620
Acetyl-CoA	K11067
Acetyl-CoA	K14681
Acetyl-CoA	K14682
Acetyl-CoA	K22476
Acetyl-CoA	K22477
Acetyl-CoA	K22478
Acetyl-CoA	K01655
Acetyl-CoA	K02594
Acetyl-CoA	K10977
Acetyl-CoA	K01647
Acetyl-CoA	K05942
Acetyl-CoA	K01648
Acetyl-CoA	K15230
Acetyl-CoA	K15231
Acetyl-CoA	K03416
Acetyl-CoA	K17489
Acetyl-CoA	K17490
Acetyl-CoA	K15234
Acetyl-CoA	K00639
Acetyl-CoA	K07508
Acetyl-CoA	K07509
Acetyl-CoA	K01638
Acetyl-CoA	K08691
Acetyl-CoA	K19282
Acetyl-CoA	K00640
Acetyl-CoA	K19726
Acetyl-CoA	K23304
Acetyl-CoA	K00664
Acetyl-CoA	K03825
Acetyl-CoA	K00140
Acetyl-CoA	K00140
Acetyl-CoA	K01946
Acetyl-CoA	K01961
Acetyl-CoA	K01962
Acetyl-CoA	K01963
Acetyl-CoA	K01964
Acetyl-CoA	K02160
Acetyl-CoA	K11262
Acetyl-CoA	K11263
Acetyl-CoA	K15036
Acetyl-CoA	K15037
Acetyl-CoA	K18472
Acetyl-CoA	K18603
Acetyl-CoA	K18604
Acetyl-CoA	K18605
Acetyl-CoA	K19312
Acetyl-CoA	K22568
Acetyl-CoA	K18309
Acetyl-CoA	K00632
Acetyl-CoA	K02615
Acetyl-CoA	K07823
Acetyl-CoA	K00632
Acetyl-CoA	K07508
Acetyl-CoA	K07509
Acetyl-CoA	K07513
Acetyl-CoA	K01026
Acetyl-CoA	K00623
Acetyl-CoA	K00657
Acetyl-CoA	K00626
Acetyl-CoA	K00632
Acetyl-CoA	K07508
Acetyl-CoA	K07509
Acetyl-CoA	K07513
Acetyl-CoA	K01034
Acetyl-CoA	K01035
Acetyl-CoA	K19709
Acetyl-CoA	K00169
Acetyl-CoA	K00170
Acetyl-CoA	K00171
Acetyl-CoA	K00172
Acetyl-CoA	K00174
Acetyl-CoA	K00175
Acetyl-CoA	K00189
Acetyl-CoA	K03737
Acetyl-CoA	K01649
Acetyl-CoA	K01034
Acetyl-CoA	K01035
Acetyl-CoA	K19709
Acetyl-CoA	K01640
Acetyl-CoA	K00665
Acetyl-CoA	K00668
Acetyl-CoA	K11533
Acetyl-CoA	K00641
Acetyl-CoA	K00651
Acetyl-CoA	K19726
Acetyl-CoA	K01641
Acetyl-CoA	K00621
Acetyl-CoA	K00624
Acetyl-CoA	K00627
Acetyl-CoA	K00669
Acetyl-CoA	K22450
Acetyl-CoA	K12747
Acetyl-CoA	K03896
Acetyl-CoA	K12698
Acetyl-CoA	K13510
Acetyl-CoA	K13512
Acetyl-CoA	K13519
Acetyl-CoA	K00632
Acetyl-CoA	K07508
Acetyl-CoA	K07509
Acetyl-CoA	K07513
Acetyl-CoA	K00632
Acetyl-CoA	K07508
Acetyl-CoA	K07509
Acetyl-CoA	K07513
Acetyl-CoA	K18852
Acetyl-CoA	K00632
Acetyl-CoA	K07508
Acetyl-CoA	K07509
Acetyl-CoA	K07513
Acetyl-CoA	K01039
Acetyl-CoA	K01040
Acetyl-CoA	K05822
Acetyl-CoA	K19107
Acetyl-CoA	K01962
Acetyl-CoA	K01963
Acetyl-CoA	K11262
Acetyl-CoA	K15036
Acetyl-CoA	K18472
Acetyl-CoA	K13393
Acetyl-CoA	K00632
Acetyl-CoA	K07508
Acetyl-CoA	K07509
Acetyl-CoA	K07513
Acetyl-CoA	K00632
Acetyl-CoA	K07508
Acetyl-CoA	K07509
Acetyl-CoA	K07513
Acetyl-CoA	K20838
Acetyl-CoA	K00665
Acetyl-CoA	K00667
Acetyl-CoA	K00668
Acetyl-CoA	K04042
Acetyl-CoA	K18122
Acetyl-CoA	K00632
Acetyl-CoA	K01026
Acetyl-CoA	K01039
Acetyl-CoA	K01040
Acetyl-CoA	K00632
Acetyl-CoA	K12632
Acetyl-CoA	K18383
Acetyl-CoA	K12699
Acetyl-CoA	K12694
Acetyl-CoA	K12923
Acetyl-CoA	K12926
Acetyl-CoA	K05551
Acetyl-CoA	K05552
Acetyl-CoA	K0555
Acetyl-CoA	K06718
Acetyl-CoA	K16023
Acetyl-CoA	K15320
Acetyl-CoA	K09011
Acetyl-CoA	K10532
Acetyl-CoA	K01034
Acetyl-CoA	K01035
Acetyl-CoA	K19709
Acetyl-CoA	K00632
Acetyl-CoA	K07513
Acetyl-CoA	K00632
Acetyl-CoA	K07513
Acetyl-CoA	K00632
Acetyl-CoA	K07513
Acetyl-CoA	K07513
Acetyl-CoA	K08764
Acetyl-CoA	K07513
Acetyl-CoA	K08764
Acetyl-CoA	K00622
Acetyl-CoA	K00632
Acetyl-CoA	K00632
Acetyl-CoA	K10977
Acetyl-CoA	K00622
Acetyl-CoA	K00622
Acetyl-CoA	K10977
Acetyl-CoA	K10977
Acetyl-CoA	K14138
Acetyl-CoA	K15741
Acetyl-CoA	K15742
Acetyl-CoA	K15741
Acetyl-CoA	K15742
Acetyl-CoA	K15742
Acetyl-CoA	K15742
Acetyl-CoA	K15742
Acetyl-CoA	K15742
Acetyl-CoA	K12910
Acetyl-CoA	K03823
Acetyl-CoA	K03823
Acetyl-CoA	K00193
Acetyl-CoA	K00194
Acetyl-CoA	K00197
Acetyl-CoA	K18858
Acetyl-CoA	K02615
Acetyl-CoA	K15866
Acetyl-CoA	K15896
Acetyl-CoA	K20681
Acetyl-CoA	K15913
Acetyl-CoA	K13018
Acetyl-CoA	K16704
Acetyl-CoA	K21379
Acetyl-CoA	K19184
Acetyl-CoA	K00193
Acetyl-CoA	K00194
Acetyl-CoA	K00197
Acetyl-CoA	K00194
Acetyl-CoA	K00197
Acetyl-CoA	K14138
Acetyl-CoA	K15023
Acetyl-CoA	K17054
Acetyl-CoA	K17054
Acetyl-CoA	K18118
Acetyl-CoA	K17748
Acetyl-CoA	K17939
Acetyl-CoA	K18013
Acetyl-CoA	K18288
Acetyl-CoA	K18314
Acetyl-CoA	K00648
Acetyl-CoA	K18473
Acetyl-CoA	K18566
Acetyl-CoA	K18566
Acetyl-CoA	K03737
Acetyl-CoA	K19113
Acetyl-CoA	K20422
Acetyl-CoA	K21254
Acetyl-CoA	K09994
Acetyl-CoA	K00059
Acetyl-CoA	K00208
Acetyl-CoA	K00645
Acetyl-CoA	K21788
Acetyl-CoA	K21789
Acetyl-CoA	K21790
Acetyl-CoA	K22095
Acetyl-CoA	K21935
Acetyl-CoA	K21934
Acetyl-CoA	K00622
Acetyl-CoA	K22586
Acetyl-CoA	K22842
Acetyl-CoA	K11533
Acetyl-CoA	K24251
Acetyl-CoA	K24281
Acetyl-CoA	K18383
Butyryl-CoA	K00209
Butyryl-CoA	K00132
Butyryl-CoA	K04072
Butyryl-CoA	K04073
Butyryl-CoA	K18366
Butyryl-CoA	K00634
Butyryl-CoA	K00232
Butyryl-CoA	K00248
Butyryl-CoA	K00249
Butyryl-CoA	K06445
Butyryl-CoA	K09478
Butyryl-CoA	K01896
Butyryl-CoA	K01913
Butyryl-CoA	K23756
Butyryl-CoA	K00626
Butyryl-CoA	K00632
Butyryl-CoA	K07508
Butyryl-CoA	K07509
Butyryl-CoA	K07513
Butyryl-CoA	K01034
Butyryl-CoA	K01035
Butyryl-CoA	K19709
Butyryl-CoA	K01034
Butyryl-CoA	K01035
Butyryl-CoA	K05551
Butyryl-CoA	K05552
Butyryl-CoA	K05553
Butyryl-CoA	K05551
Butyryl-CoA	K05552
Butyryl-CoA	K05553
Butyryl-CoA	K17829
Lactate	K00101
Lactate	K00467
Lactate	K00016
Lactate	K07248
Lactate	K19266
Lactate	K01026
Lactate	K22373
Lactate	K01026
Lactate	K18336
Lactate	K22212
succinate	K18556
succinate	K18557
succinate	K18558
succinate	K18559
succinate	K18560
succinate	K01902
succinate	K01903
succinate	K14471
succinate	K14472
succinate	K03417
succinate	K01027
succinate	K01028
succinate	K01029
succinate	K05526
succinate	K01899
succinate	K01900
succinate	K01637
succinate	K00135
succinate	K00139
succinate	K08324
succinate	K17761
succinate	K01739
succinate	K00472
succinate	K10764
succinate	K00226
succinate	K05278
succinate	K00234
succinate	K00235
succinate	K00236
succinate	K00237
succinate	K00239
succinate	K00240
succinate	K00241
succinate	K00242
succinate	K00244
succinate	K00245
succinate	K00246
succinate	K00247
succinate	K18859
succinate	K18860
succinate	K00471
succinate	K18288
succinate	K18289
succinate	K00475
succinate	K13077
succinate	K05714
succinate	K01439
succinate	K01031
succinate	K01032
succinate	K04125
succinate	K04124
succinate	K00473
succinate	K13645
succinate	K13646
succinate	K13647
succinate	K00474
succinate	K14976
succinate	K05282
succinate	K12692
succinate	K05277
succinate	K14975
succinate	K12745
succinate	K12744
succinate	K03119
succinate	K06912
succinate	K12675
succinate	K07543
succinate	K07544
succinate	K12697
succinate	K15569
succinate	K15570
succinate	K10674
succinate	K13229
succinate	K10276
succinate	K18057
succinate	K18056
succinate	K20574
succinate	K18118
succinate	K18315
succinate	K18562
succinate	K17825
succinate	K18313
succinate	K18209
succinate	K18210
succinate	K21195
succinate	K18565
succinate	K19280
succinate	K13097
succinate	K21202
succinate	K21036
succinate	K06892
succinate	K23378
succinate	K22214
succinate	K22874
succinate	K12979
succinate	K15737
succinate	K23669
succinate	K23673
succinate	K23996
succinate	K23947
isobutyric acid	K10623
