# Supplementary material for: Altered synthesis of genes associated with short-chain fatty acids in the gut of patients with atrial fibrillation
Source: BMC Genomics. 2021 Aug 31;22:634. doi: 10.1186/s12864-021-07944-0 (PMC8406843; doi:10.1186/s12864-021-07944-0)
Supplement: Supplementary file 2 — Additional file 2: SupplementaryTable S2. Spearman correlation among 10 species that harbored synthesis enzyme genes for the SCFAs-related compounds. [file 12864_2021_7944_MOESM2_ESM.xlsx]

## Sheet: Table S2
Supplementary Table S2. Spearman correlation among 10 species that harbored synthesis enzyme genes for the 7 SCFAs-related compounds.
Var1	Var2	Spearman correlations	p_value
Clostridium sp CAG 58	Acidaminococcus fermentans	0.1478	0.1424
uncultured Clostridium sp	Acidaminococcus fermentans	-0.0516	0.6101
Coprococcus catus	Acidaminococcus fermentans	0.062	0.5401
uncultured Flavonifractor sp	Acidaminococcus fermentans	0.078	0.4407
Megasphaera sp DJF B143	Acidaminococcus fermentans	0.4636	0
Oxalobacter formigenes	Acidaminococcus fermentans	0.0962	0.3409
Phascolarctobacterium sp CAG207	Acidaminococcus fermentans	-0.0584	0.5641
Firmicutes bacterium CAG 103	Acidaminococcus fermentans	0.2434	0.0147
Firmicutes bacterium CAG 114	Acidaminococcus fermentans	0.2353	0.0185
uncultured Clostridium sp	Clostridium sp CAG 58	0.3818	0.0001
Coprococcus catus	Clostridium sp CAG 58	0.1113	0.2705
uncultured Flavonifractor sp	Clostridium sp CAG 58	0.4721	0
Megasphaera sp DJF B143	Clostridium sp CAG 58	0.2578	0.0096
Oxalobacter formigenes	Clostridium sp CAG 58	0.2382	0.017
Phascolarctobacterium sp CAG207	Clostridium sp CAG 58	0.1809	0.0716
Firmicutes bacterium CAG 103	Clostridium sp CAG 58	0.3882	0.0001
Coprococcus catus	uncultured Clostridium sp	0.3956	0
uncultured Flavonifractor sp	uncultured Clostridium sp	0.3097	0.0017
Megasphaera sp DJF B143	uncultured Clostridium sp	0.1627	0.1057
Oxalobacter formigenes	uncultured Clostridium sp	0.2272	0.023
Phascolarctobacterium sp CAG207	uncultured Clostridium sp	0.0912	0.3668
Firmicutes bacterium CAG 103	uncultured Clostridium sp	0.2343	0.019
uncultured Flavonifractor sp	Coprococcus catus	-0.1317	0.1915
Megasphaera sp DJF B143	Coprococcus catus	-0.0098	0.923
Oxalobacter formigenes	Coprococcus catus	0.0848	0.4016
Phascolarctobacterium sp CAG207	Coprococcus catus	-0.0644	0.5246
Firmicutes bacterium CAG 103	Coprococcus catus	0.1096	0.2778
Megasphaera sp DJF B143	uncultured Flavonifractor sp	0.2729	0.006
Oxalobacter formigenes	uncultured Flavonifractor sp	0.3302	0.0008
Phascolarctobacterium sp CAG207	uncultured Flavonifractor sp	-0.0555	0.5833
Firmicutes bacterium CAG 103	uncultured Flavonifractor sp	0.5084	0
Oxalobacter formigenes	Megasphaera sp DJF B143	0.2119	0.0343
Phascolarctobacterium sp CAG207	Megasphaera sp DJF B143	-0.175	0.0816
Firmicutes bacterium CAG 103	Megasphaera sp DJF B143	0.4656	0
Phascolarctobacterium sp CAG207	Oxalobacter formigenes	-0.0162	0.8727
Firmicutes bacterium CAG 103	Oxalobacter formigenes	0.2423	0.0152
Firmicutes bacterium CAG 103	Phascolarctobacterium sp CAG207	-0.1022	0.3118
Clostridium sp CAG 58	Firmicutes bacterium CAG 114	0.419	0
uncultured Clostridium sp	Firmicutes bacterium CAG 114	0.2552	0.0104
Coprococcus catus	Firmicutes bacterium CAG 114	0.5008	0
uncultured Flavonifractor sp	Firmicutes bacterium CAG 114	0.3286	0.0008
Megasphaera sp DJF B143	Firmicutes bacterium CAG 114	0.233	0.0197
Oxalobacter formigenes	Firmicutes bacterium CAG 114	0.1496	0.1374
Phascolarctobacterium sp CAG207	Firmicutes bacterium CAG 114	-0.0864	0.3927
Firmicutes bacterium CAG 103	Firmicutes bacterium CAG 114	0.5786	0
